# Supplementary material for: scCompressSA: dual-channel self-attention based deep autoencoder model for single-cell clustering by compressing gene–gene interactions
Source: BMC Genomics. 2024 Apr 29;25:423. doi: 10.1186/s12864-024-10286-2 (PMC11059774; doi:10.1186/s12864-024-10286-2)
Supplement: Supplementary file 1 — Additional file 1. Evaluation metrics of replication experiments obtained by the scCompressSA and SOTA single-cell clustering approaches, including Seurat, SC3, scCAEs. Ten groups of benchmark scRNA-seq datasets with cell type labels have been employed in model comparison. Among these datasets, multiple PBMCs data from human were investigated in this study. [file 12864_2024_10286_MOESM1_ESM.xlsx]

## Sheet: Sheet1
datasets	Metrics	Seurat			SC3			scCAEs			scCompressSA
		1	2	3	1	2	3	1	2	3	1	2	3
Zeisel	ARI	0.413	0.586	0.518	0.348	0.775	0.761	0.746	0.585	0.589	0.782	0.79	0.838
	NMI	0.64	0.685	0.672	0.619	0.737	0.757	0.732	0.634	0.638	0.761	0.75	0.788
	ACC	0.592	0.72	0.684	0.501	0.808	0.811	0.855	0.743	0.737	0.858	0.877	0.906
Klein	ARI	0.511	0.51	0.562	0.589	0.581	0.589	0.782	0.728	0.664	0.807	0.72	0.669
	NMI	0.722	0.744	0.764	0.768	0.762	0.791	0.77	0.718	0.706	0.789	0.731	0.714
	ACC	0.564	0.563	0.596	0.637	0.632	0.655	0.848	0.712	0.677	0.911	0.727	0.683
Petropoulos	ARI	0.331	0.334	0.332	0.365	0.306	0.302	0.434	0.236	0.418	0.448	0.383	0.382
	NMI	0.53	0.555	0.548	0.585	0.56	0.572	0.548	0.328	0.258	0.568	0.534	0.522
	ACC	0.481	0.483	0.482	0.487	0.461	0.425	0.629	0.581	0.61	0.65	0.575	0.583
AD-brain-AD	ARI	0.282	0.247	0.282	0.204	0.265	0.284	0.328	0.322	0.407	0.419	0.297	0.314
	NMI	0.519	0.511	0.52	0.223	0.226	0.234	0.508	0.508	0.531	0.555	0.495	0.52
	ACC	0.44	0.425	0.434	0.226	0.235	0.254	0.468	0.469	0.511	0.519	0.487	0.5
AD-brain-NC	ARI	0.573	0.572	0.564	0.365	0.367	0.342	0.608	0.652	0.642	0.856	0.826	0.824
	NMI	0.789	0.789	0.783	0.421	0.422	0.426	0.773	0.792	0.756	0.857	0.825	0.821
	ACC	0.658	0.655	0.639	0.202	0.2	0.235	0.696	0.764	0.724	0.787	0.816	0.74
PBMC-Kang-A	ARI	0.634	0.582	0.497	0.303	0.308	0.358	0.591	0.622	0.771	0.853	0.793	0.601
	NMI	0.746	0.736	0.701	0.361	0.232	0.225	0.659	0.717	0.744	0.747	0.748	0.706
	ACC	0.758	0.69	0.655	0.441	0.32	0.315	0.703	0.746	0.815	0.788	0.852	0.749
PBMC-Kang-B	ARI	0.591	0.496	0.494	0.568	0.552	0.572	0.634	0.616	0.729	0.717	0.712	0.659
	NMI	0.715	0.677	0.69	0.452	0.461	0.462	0.731	0.619	0.664	0.723	0.719	0.68
	ACC	0.711	0.607	0.606	0.3	0.308	0.318	0.754	0.703	0.661	0.711	0.712	0.68
PBMC-Kang-C	ARI	0.528	0.525	0.52	0.331	0.333	0.31	0.592	0.597	0.578	0.662	0.718	0.723
	NMI	0.69	0.693	0.695	0.259	0.307	0.279	0.716	0.709	0.676	0.707	0.713	0.723
	ACC	0.712	0.637	0.653	0.329	0.411	0.379	0.716	0.695	0.678	0.716	0.723	0.737
PBMC-Ding	ARI	0.396	0.396	0.377	0.382	0.232	0.233	0.421	0.446	0.382	0.474	0.437	0.449
	NMI	0.607	0.614	0.604	0.538	0.417	0.423	0.548	0.552	0.539	0.578	0.558	0.563
	ACC	0.532	0.532	0.533	0.487	0.441	0.438	0.632	0.502	0.535 v	0.657	0.612	0.616
PBMC-Zheng4k	ARI	0.631	0.624	0.631	0.432	0.661	0.639	0.663	0.686	0.639	0.669	0.654	0.668
	NMI	0.751	0.756	0.76	0.637	0.747	0.735	0.761	0.785	0.747	0.763	0.746	0.757
	ACC	0.72	0.715	0.72	0.521	0.717	0.71	0.765	0.752	0.733	0.731	0.753	0.763
